# Supplementary material for: A Serum Metabolic Profiling Analysis During the Formation of Fatty Liver in Landes Geese via GC-TOF/MS
Source: Front Physiol. 2020 Dec 14;11:581699. doi: 10.3389/fphys.2020.581699 (PMC7767842; doi:10.3389/fphys.2020.581699)
Supplement: Supplementary Table 1 — The significantly different metabolites in goose serum samples. aThe D7 group was compared with the D0 group. bThe D25 group was compared with the D7 group. cThe D25 group was compared with the D0 group. [file Table_1.XLSX]

## Sheet: Sheet1
	Metabolic pathway	Significantly different metabolites
	D7 group vs. D0 group
	Arginine and proline metabolism	(1.626) Citrulline ↑
		(1.566) Proline ↑
		(3.358) Creatine ↑
	Nicotinate and nicotinamide metabolism	(0.229) Nicotinamide ↓
	Pyruvate metabolism	(1.849) Pyruvic acid ↑
	Glycolysis or Gluconeogenesis	(1.849) Pyruvic acid ↑
	Glutathione metabolism	(8.101) Glutathione ↑
	D25 group vs. D7 group
	Valine, leucine and isoleucine biosynthesis	(3.002) Threonine ↑
		(2.414) Pyruvic acid ↑
		(2.639) 2-keto-isovaleric acid ↑
	Glycine, serine and threonine metabolism	(1.759) Glyceric acid ↑
		(3.002) Threonine ↑
		(2.864) L-Cysteine ↑
		(2.414) Pyruvic acid ↑
	Taurine and hypotaurine metabolism	(2.864) L-Cysteine ↑
		(3.261) Taurine ↑
	Citrate cycle (TCA cycle)	(2.144) Succinic acid ↑
		(2.414) Pyruvic acid ↑
		(1.699) Fumaric acid ↑
	Alanine, aspartate and glutamate metabolism	(1.699) Fumaric acid ↑
		(2.414) Pyruvic acid ↑
		(2.144) Succinic acid ↑
	Cysteine and methionine metabolism	(2.473) Cystine ↑
		(2.864) L-Cysteine ↑
		(2.414) Pyruvic acid ↑
	Glycerolipid metabolism	(3.065) Glycerol ↑
		(1.759) Glyceric acid ↑
	Linoleic acid metabolism	(3.011) Linoleic acid ↑
	Glutathione metabolism	(3.01E-07) Glutathione ↓
		(2.864) L-Cysteine ↑
	D25 group vs. D0 group
	Valine, leucine and isoleucine biosynthesis	(2.415) Threonine ↑
		(2.029) Leucine ↑
		(4.462) Pyruvic acid ↑
		(3.539) 2-keto-isovaleric acid ↑
	Propanoate metabolism	(2.398) Succinic acid ↑
		(7.697) Hydroxypropionic acid ↑
		(6.379) 2-Hydroxybutyric acid ↑
	Citrate cycle (TCA cycle)	(2.398) Succinic acid ↑
		(4.462) Pyruvic acid ↑
		(1.955) Fumaric acid ↑
	Alanine, aspartate and glutamate metabolism	(1.955) Fumaric acid ↑
		(4.462) Pyruvic acid ↑
		(2.398) Succinic acid ↑
	Taurine and hypotaurine metabolism	(2.781) Taurine ↑
	Glycerolipid metabolism	(2.601) Glycerol ↑
	Glyoxylate and dicarboxylate metabolism	(1.828) Glycolic acid ↑
	Pyruvate metabolism	(4.462) Pyruvic acid ↑
