# Supplementary material for: A Serum Metabolic Profiling Analysis During the Formation of Fatty Liver in Landes Geese via GC-TOF/MS
Source: Front Physiol. 2020 Dec 14;11:581699. doi: 10.3389/fphys.2020.581699 (PMC7767842; doi:10.3389/fphys.2020.581699)
Supplement: Supplementary file 4 [file Table_2.XLSX]

## Sheet: D7-D0
	A Peak	Similarity	Retention time	Mean D7	Mean D0	VIP	P-value	Fold change
	creatine	957	8.94859,0	0.209821	0.062477	2.38	0.00167	3.35837
	Pyruvic acid	952	5.36023,0	0.34449	0.186358	1.696	0.01369	1.84854
	phenylalanine 1	935	9.38801,0	0.372272	0.260942	1.819	0.00742	1.42665
	alanine 1	932	5.77789,0	2.00936	1.35109	1.568	0.03938	1.48721
	citrulline 1	917	10.4528,0	0.100453	0.061764	1.869	0.00393	1.6264
	proline	913	7.24935,0	1.5274	0.975236	1.106	0.03033	1.56619
	stearic acid	907	12.5128,0	0.31042	0.381914	1.523	0.04196	0.8128
	fructose 1	898	10.6723,0	0.023409	0.107337	2.214	0.00166	0.218087
	tyrosine 1	897	11.0888,0	1.00024	0.741209	1.591	0.02051	1.34948
	lactic acid	872	5.44217,0	0.134936	0.303514	1.652	0.02008	0.444579
	D-(glycerol 1-phosphate)	871	10.0729,0	0.016325	0.011475	1.533	0.0284	1.4226
	unknown	783	5.69806,0	0.023618	0.007757	2.116	0.00584	3.04463
	Tagatose 1	782	10.5527,0	1.33e-09	0.007107	1.55	0.0178	1.86692e-07
	unknown	779	9.2641,0	0.091977	0.030144	2.221	0.00046	3.05127
	Pelargonic acid	711	7.6744,0	0.001557	0.002216	2.387	0.00011	0.702393
	gluconic acid 1	707	11.4578,0	0.003835	0.008089	1.894	0.02447	0.474169
	uracil	634	7.49905,0	1.33e-09	0.003203	2.434	0.00055	4.1426e-07
	Galactonic acid	611	11.3564,0	4.86e-05	0.004957	1.675	0.03119	0.00980008
	nicotinamide	585	8.54543,0	0.000871	0.003804	1.912	0.00031	0.22898
	beta-Glycerophosphoric acid	564	9.86628,0	0.002462	0.000817	2.09	0.00073	3.0145
	unknown	562	11.1257,0	0.09768	0.074915	1.462	0.03623	1.30387
	phthalic acid	549	9.87025,0	0.020427	0.01186	1.298	0.0114	1.72235
	3-Hydroxypropionic acid 1	535	6.06274,0	0.003079	0.000619	1.629	0.00139	4.97185
	unknown	498	8.36301,0	0.050425	0.062567	1.546	0.02992	0.805931
	Itaconic acid	487	7.55683,0	0.00474	0.007887	2.03	0.00305	0.601081
	oxamic acid	487	6.95043,0	0.00145	0.00364	1.862	0.00192	0.39833
	L-homoserine 1	467	8.22965,0	0.050506	0.031837	1.521	0.01129	1.58638
	unknown	462	7.26025,0	3.77e-05	0.000202	1.66	0.00969	0.186072
	androsterone 1	447	13.8914,0	1.33e-09	0.000985	2.003	0.01794	1.34733e-06
	canavanine 1	445	11.2322,0	0.004895	0.002145	1.235	0.01789	2.28149
	unknown	429	7.76226,0	0.000126	0.002388	2.13	0.00125	0.052968
	unknown	419	9.29208,0	0.003449	0.009672	1.878	0.01547	0.35657
	unknown	418	6.2261,0	0.026775	0.015974	1.057	0.00239	1.67618
	Linoleic acid methyl ester	406	11.8991,0	0.005771	0.001157	1.645	0.00073	4.98743
	unknown	383	9.64872,0	3.84e-05	0.031161	2.292	0.00994	0.00123314
	unknown	366	7.64213,0	0.031207	0.044244	1.86	0.00674	0.705337
	Analyte 732	358	12.3136,0	0.002046	0.00701	2.101	0.01019	0.29187
	Maleamate 2	347	8.83762,0	0.003158	0.002329	1.96	0.00044	1.35593
	Analyte 403	344	9.10326,0	0.099011	0.053191	1.621	0.02807	1.86143
	Analyte 502	337	9.99533,0	0.00649	0.004996	1.514	0.0267	1.29907
	2-ketoadipate 4	328	6.74634,0	0.003383	0.004357	1.781	0.03646	0.77633
	Sinapyl alcohol 1	319	11.7421,0	5.97e-05	0.003879	2.138	0.01025	0.0153881
	Analyte 292	309	8.03577,0	7.02e-05	0.000488	1.519	0.03971	0.143874
	Analyte 371	296	8.7996,0	0.004087	0.006934	1.626	0.04314	0.589394
	Analyte 229	290	7.36252,0	0.00373	0.004817	1.77	0.01036	0.774489
	Analyte 240	289	7.47333,0	0.001021	0.00132	1.334	0.03796	0.773245
	Analyte 650	287	11.3985,0	0.00337	0.001591	1.764	0.00654	2.11853
	unknown	278	5.26132,0	0.003942	0.004899	1.715	0.01854	0.804628
	glutathione 1	264	12.1662,0	0.009261	0.001143	1.934	0.00077	8.10076
	Bis(2-hydroxypropyl)amine 1	259	8.4904,0	0.000747	0.023895	1.127	0.00619	0.0312689
	2-amino-2-methylpropane-1,3-diol 1	251	7.37888,0	0.009377	0.012124	2.067	0.00403	0.7734
	unknown	247	7.16317,0	0.001184	0.00228	1.413	0.0023	0.519355
	Analyte 854	237	14.1637,0	0.001903	0.000332	1.838	0.03099	5.73435
	unknown	232	7.0934,0	1.33e-09	0.001934	2.303	0.00309	6.86118e-07
	N-Acetyl-L-glutamic acid 2	210	10.2391,0	1.33e-09	0.004729	2.576	0.00903	2.80593e-07
	Analyte 609	210	11.0674,0	0.055396	1.27e-09	2.711	0.00462	4.34852e+07
	Fluorene	208	9.41312,0	0.002029	0.000713	1.361	0.00611	2.84634
	Analyte 648	207	11.3772,0	1.33e-09	0.001061	2.542	0.00244	1.25112e-06
	Analyte 148	200	6.45139,0	0.000495	0.001018	1.297	0.00094	0.48641
	Analyte 12	0	5.03245,0	0.014853	0.008775	1.36	0.0128	1.69268
	Analyte 321	0	8.3109,0	0.106651	0.051297	2.118	0.00198	2.07909
	Analyte 491	0	9.92053,0	0.209648	0.258022	1.802	0.00748	0.812519
	Analyte 58	0	5.49062,0	0.013498	0.020965	1.101	0.01289	0.64383
	Analyte 653	0	11.4339,0	0.033735	0.023293	1.452	0.04134	1.44831

## Sheet: D25-D7
	B Peak	Similarity	Retention time	Mean D25	Mean D7	VIP	P-value	Fold change
	D-Glyceric acid	958	7.40454,0	0.070478	0.040057	1.442	0.022505	1.75947
	palmitoleic acid	955	11.5134,0	0.124566	0.021471	2.011	0.006998	5.80155
	2-hydroxybutanoic acid	953	5.94035,0	0.333403	0.086327	2.027	0.006462	3.86207
	Pyruvic acid	952	5.36023,0	0.831513	0.34449	1.747	0.009189	2.41375
	fumaric acid	947	7.57201,0	0.046222	0.027209	1.169	0.029821	1.69875
	alpha-ketoisocaproic acid 1	947	6.58882,0	0.046555	0.01581	1.06	0.015129	2.94471
	L-Malic acid	946	8.46419,0	0.313088	0.144758	1.471	0.011507	2.16284
	alanine 1	932	5.77789,0	3.55053	2.00936	1.445	0.026753	1.767
	L-cysteine	928	8.92104,0	0.09627	0.033612	1.819	0.001672	2.86417
	cystine	927	12.6094,0	0.055222	0.022331	1.178	0.023318	2.47295
	Threonic acid	924	8.88493,0	0.086024	0.030128	1.738	0.005755	2.85534
	palmitic acid	923	11.6087,0	0.576353	0.134043	2.189	0.002273	4.29978
	2-hydroxypyridine	918	5.32602,0	0.503731	0.252119	1.707	0.00774	1.99799
	proline	913	7.24935,0	3.97871	1.5274	1.712	0.004534	2.60488
	threonine 1	912	7.80252,0	3.90451	1.30046	1.96	0.002985	3.00241
	taurine	887	9.62699,0	0.73634	0.225773	1.498	0.015096	3.26142
	lactic acid	872	5.44217,0	2.79e-09	0.134936	1.293	0.0398	2.07e-08
	glycerol	866	7.00887,0	0.212377	0.069282	1.792	0.002631	3.06543
	sucrose	849	14.1021,0	0.000938	0.011539	1.592	0.039155	0.08131
	benzoic acid	841	6.91792,0	0.007457	0.00406	1.409	0.01493	1.83686
	1-Aminocyclopropanecarboxylic acid	819	6.57306,0	0.01859	0.032402	1.367	0.044877	0.573722
	2-keto-isovaleric acid 1	818	5.8063,0	0.032049	0.012147	1.716	0.010204	2.63852
	trans-4-hydroxy-L-proline 2	815	8.73397,0	0.33348	0.133271	1.45	0.018785	2.50228
	succinic acid	789	7.32317,0	0.063949	0.029829	1.355	0.022771	2.14385
	Tagatose 1	782	10.5527,0	2.79e-09	1.33e-09	1.857	0.004731	2.10317
	linoleic acid	771	12.3835,0	0.015196	0.005046	1.825	0.004063	3.01123
	unknown	734	7.62877,0	4.23583	1.8117	1.565	0.011595	2.33804
	5-aminovaleric acid lactam	720	6.13121,0	0.001357	0.008688	1.311	0.007678	0.156191
	Pelargonic acid	711	7.6744,0	0.004974	0.001557	2.205	0.001936	3.19499
	d-Glucoheptose 2	660	12.06,0	0.042032	0.020575	1.391	0.029584	2.04284
	uracil-5-carboxylic acid	657	10.1848,0	0.002725	0.012652	1.263	0.009866	0.215366
	Carnitine	641	6.67649,0	0.000356	0.001763	1.917	0.023627	0.201737
	hydroxylamine	640	5.91074,0	0.004192	0.001425	1.227	0.01729	2.94262
	uracil	634	7.49905,0	2.79e-09	1.33e-09	1.857	0.004731	2.10317
	hydrocinnamic acid	601	8.10776,0	0.000144	0.002884	1.178	0.040685	0.050077
	2,8-Dihydroxyquinoline	583	10.4943,0	2.79e-09	0.001628	1.462	0.030968	1.71e-06
	malonic acid 1	583	6.47104,0	0.082654	0.038003	1.403	0.019138	2.17496
	unknown	579	6.37552,0	0.048889	0.027153	1.2	0.030028	1.80053
	mucic acid	574	11.5494,0	5.52e-05	0.000841	1.668	0.007753	0.065683
	Gentiobiose 2	567	15.0032,0	0.055632	0.279843	1.28	0.005525	0.198798
	beta-Glycerophosphoric acid	564	9.86628,0	0.013237	0.002462	2.409	0.000151	5.37652
	Analyte 133	559	6.31618,0	0.014334	0.005908	1.885	0.002849	2.42636
	O-Phosphorylethanolamine	554	10.2292,0	0.015159	0.000293	2.011	0.005965	51.7955
	unknown	554	8.09007,0	0.141332	0.060558	1.566	0.010037	2.33383
	3-Aminoisobutyric acid 1	529	8.33076,0	0.0252	0.011399	1.514	0.010732	2.21067
	unknown	511	8.26491,0	0.155031	0.045367	1.678	0.021929	3.41728
	unknown	498	8.36301,0	0.179821	0.050425	2.1	0.001426	3.56612
	2-Hydroxyvaleric acid	491	6.57761,0	0.000833	0.003872	1.315	0.018099	0.215071
	sulfuric acid	490	6.20912,0	2.79e-09	0.002846	1.436	0.044002	9.8e-07
	Analyte 793	489	13.0378,0	2.79e-09	0.002054	1.684	0.012016	1.36e-06
	Itaconic acid	487	7.55683,0	0.016869	0.00474	2.03	0.006448	3.55856
	Digitoxose 1	480	9.19655,0	0.022013	0.012108	1.224	0.041798	1.81807
	unknown	479	8.15086,0	0.016276	0.006083	1.547	0.0087	2.67575
	unknown	461	6.071,0	0.318614	0.187989	1.143	0.048451	1.69485
	unknown	452	6.11088,0	0.018007	0.007802	1.455	0.018194	2.30813
	androsterone 1	447	13.8914,0	2.79e-09	1.33e-09	1.857	0.004731	2.10317
	Capric Acid	446	8.32125,0	0.024276	0.006143	1.922	0.007157	3.9519
	unknown	433	9.81239,0	0.025986	0.005554	1.198	0.002424	4.67836
	squalene	431	15.1301,0	0.010297	9.27e-05	1.891	0.001759	111.116
	norvaline	420	6.83307,0	0.004131	0.000354	1.083	0.007243	11.6553
	Analyte 279	389	7.90407,0	0.032079	0.006179	1.937	0.01451	5.19127
	unknown	375	9.0094,0	0.040841	0.010105	2.165	0.000685	4.04145
	unknown	370	8.08292,0	0.025446	0.009388	1.837	0.003406	2.71059
	unknown	366	7.64213,0	0.085291	0.031207	1.731	0.007527	2.73306
	unknown	355	6.39701,0	0.047308	0.014155	2.11	0.00203	3.34208
	unknown	301	12.149,0	0.000509	0.009995	2.341	0.00062	0.05095
	Analyte 745	300	12.4537,0	0.002376	0.009587	1.976	0.002647	0.247821
	Analyte 746	293	12.4592,0	0.021909	0.000638	1.626	0.003958	34.363
	unknown	293	9.94945,0	0.009931	0.004468	1.285	0.036972	2.22248
	Analyte 229	290	7.36252,0	0.00834	0.00373	1.665	0.016287	2.23572
	unknown	278	5.26132,0	0.008973	0.003942	1.684	0.011253	2.27625
	Analyte 395	276	9.04542,0	0.094591	0.039229	1.355	0.022766	2.41122
	glutathione 1	264	12.1662,0	2.79e-09	0.009261	2.377	0.00037	3.01e-07
	Analyte 637	250	11.2664,0	0.002496	0.006696	1.785	0.003315	0.372742
	cycloserine	234	9.48984,0	0.009518	0.004612	1.181	0.042375	2.0635
	unknown	232	7.0934,0	2.79e-09	1.33e-09	1.857	0.004731	2.10317
	Analyte 609	210	11.0674,0	2.79e-09	0.055396	2.306	0.004622	5.04e-08
	Analyte 152	209	6.52352,0	0.011204	0.004978	1.65	0.008023	2.25081
	Analyte 648	207	11.3772,0	2.79e-09	1.33e-09	1.857	0.004731	2.10317
	Analyte 275	204	7.86042,0	0.008644	0.002169	2.01	0.004352	3.98472
	Analyte 144	195	6.42761,0	0.000761	0.002774	1.651	0.037575	0.274311
	Analyte 142	162	6.40729,0	0.003255	0.001051	1.109	0.00387	3.09811
	Analyte 14	0	5.06991,0	0.015088	0.007041	1.685	0.007925	2.14283
	Analyte 23	0	5.13664,0	0.09931	0.038756	1.689	0.024115	2.56242
	Analyte 26	0	5.17225,0	0.069043	0.036024	1.657	0.008041	1.91656
	Analyte 491	0	9.92053,0	0.143426	0.209648	1.566	0.003344	0.684129
	Analyte 72	0	5.65083,0	0.01009	0.003594	1.214	0.003429	2.80715
	Analyte 842	0	13.8195,0	0.001607	0.000139	1.141	0.01858	11.5834

## Sheet: D25-D0
	C Peak	Similarity	Retention time	Mean D25	Mean D0	VIP	P-value	Fold change
	palmitoleic acid	955	11.5134,0	0.124566	0.019952	1.928	0.006453	6.24325
	2-hydroxybutanoic acid	953	5.94035,0	0.333403	0.052266	2.079	0.003042	6.37893
	Pyruvic acid	952	5.36023,0	0.831513	0.186358	2.017	0.001645	4.46192
	D-Arabitol	950	9.84069,0	0.166197	0.081279	1.252	0.030332	2.04479
	fumaric acid	947	7.57201,0	0.046222	0.023649	1.303	0.011955	1.95451
	alpha-ketoisocaproic acid 1	947	6.58882,0	0.046555	0.016282	1.501	0.015708	2.85932
	L-Malic acid	946	8.46419,0	0.313088	0.141559	1.38	0.00996	2.21172
	glycolic acid	940	5.56294,0	0.081181	0.044399	1.191	0.01676	1.82847
	alanine 1	932	5.77789,0	3.55053	1.35109	1.876	0.003257	2.6279
	cystine	927	12.6094,0	0.055222	0.020917	1.156	0.019415	2.64003
	Threonic acid	924	8.88493,0	0.086024	0.04176	1.135	0.02285	2.05996
	palmitic acid	923	11.6087,0	0.576353	0.163833	1.927	0.003504	3.51793
	leucine	921	7.03227,0	1.58949	0.783381	1.085	0.026866	2.02902
	2-hydroxypyridine	918	5.32602,0	0.503731	0.274688	1.385	0.012532	1.83383
	maltose	913	14.6001,0	0.027633	0.004848	1.6	0.026914	5.69979
	proline	913	7.24935,0	3.97871	0.975236	1.889	0.001269	4.07974
	threonine 1	912	7.80252,0	3.90451	1.61651	1.519	0.00651	2.4154
	fructose 1	898	10.6723,0	2.79e-09	0.107337	2.019	0.000109	2.6e-08
	taurine	887	9.62699,0	0.73634	0.264772	1.208	0.022015	2.78104
	lactic acid	872	5.44217,0	2.79e-09	0.303514	2.013	1.11e-05	9.19e-09
	glycerol	866	7.00887,0	0.212377	0.081654	1.487	0.004647	2.60095
	glutamic acid	858	9.28606,0	0.065224	0.025809	1.43	0.012285	2.52721
	3-Hydroxypyridine	842	6.09414,0	0.014333	0.007561	1.202	0.019846	1.89552
	benzoic acid	841	6.91792,0	0.007457	0.004495	1.026	0.028204	1.65907
	2-keto-isovaleric acid 1	818	5.8063,0	0.032049	0.009055	1.674	0.004429	3.53922
	succinic acid	789	7.32317,0	0.063949	0.026668	1.344	0.014352	2.398
	unknown	784	8.41914,0	0.030001	0.055708	1.403	0.007164	0.538545
	unknown	783	5.69806,0	0.034049	0.007757	1.657	0.020297	4.38929
	Tagatose 1	782	10.5527,0	2.79e-09	0.007107	1.176	0.017799	3.93e-07
	unknown	734	7.62877,0	4.23583	1.96277	1.233	0.015939	2.15808
	5-aminovaleric acid lactam	720	6.13121,0	0.001357	0.004004	1.633	0.037574	0.338884
	Pelargonic acid	711	7.6744,0	0.004974	0.002216	1.617	0.006973	2.24414
	gluconic acid 1	707	11.4578,0	0.001733	0.008089	1.762	0.001018	0.214299
	d-Glucoheptose 2	660	12.06,0	0.042032	0.020155	1.33	0.024437	2.08541
	uracil-5-carboxylic acid	657	10.1848,0	0.002725	0.014223	1.361	0.016026	0.191583
	Carnitine	641	6.67649,0	0.000356	0.001882	1.226	0.030238	0.189008
	hydroxylamine	640	5.91074,0	0.004192	0.00154	1.359	0.01972	2.72133
	conduritol b epoxide 2	634	11.1901,0	0.910697	0.413471	1.249	0.036177	2.20257
	uracil	634	7.49905,0	2.79e-09	0.003203	1.876	0.000551	8.71e-07
	Galactonic acid	611	11.3564,0	2.79e-09	0.004957	1.305	0.029909	5.63e-07
	hydrocinnamic acid	601	8.10776,0	0.000144	0.003162	1.762	0.001993	0.045673
	mucic acid	574	11.5494,0	5.52e-05	0.000487	1.766	0.007722	0.113306
	Gentiobiose 2	567	15.0032,0	0.055632	0.22881	1.414	0.001161	0.243136
	beta-Glycerophosphoric acid	564	9.86628,0	0.013237	0.000817	1.689	4.42e-05	16.2076
	unknown	562	11.1257,0	0.152233	0.074915	1.094	0.038262	2.03207
	O-Phosphorylethanolamine	554	10.2292,0	0.015159	1.27e-09	1.918	0.005355	11899697
	3-Hydroxypropionic acid 1	535	6.06274,0	0.004767	0.000619	1.391	0.003162	7.69698
	3-Aminoisobutyric acid 1	529	8.33076,0	0.0252	0.011714	1.213	0.012026	2.1513
	Analyte 411	501	9.20808,0	0.063309	0.035072	1.027	0.038958	1.80514
	Analyte 881	500	15.615,0	0.068542	0.033835	1.27	0.004665	2.02578
	unknown	498	8.36301,0	0.179821	0.062567	1.686	0.002742	2.87405
	sulfuric acid	490	6.20912,0	2.79e-09	0.005281	1.854	0.00086	5.28e-07
	Analyte 793	489	13.0378,0	2.79e-09	0.002815	2.252	8.99e-05	9.91e-07
	Itaconic acid	487	7.55683,0	0.016869	0.007887	1.32	0.029223	2.13898
	unknown	479	5.98272,0	0.02413	0.00985	1.556	0.00414	2.44965
	maleic acid	478	7.21736,0	0.028786	0.01372	1.097	0.049524	2.09806
	unknown	462	7.26025,0	2.79e-09	0.000202	1.761	0.002509	1.38e-05
	unknown	461	6.071,0	0.318614	0.145507	1.347	0.012468	2.18968
	Analyte 828	454	13.6235,0	2.79e-09	0.001285	1.254	0.019138	2.17e-06
	unknown	452	6.11088,0	0.018007	0.008016	1.148	0.019834	2.24646
	Analyte 474	449	9.73621,0	2.79e-09	0.000902	1.407	0.006616	3.09e-06
	androsterone 1	447	13.8914,0	2.79e-09	0.000985	1.538	0.017942	2.83e-06
	Capric Acid	446	8.32125,0	0.024276	0.007094	1.586	0.009586	3.42208
	canavanine 1	445	11.2322,0	0.010185	0.002145	1.367	0.009945	4.74754
	unknown	433	9.81239,0	0.025986	0.002951	1.304	0.001093	8.80607
	squalene	431	15.1301,0	0.010297	1.27e-09	1.865	0.001665	8083296
	unknown	429	7.76226,0	0.000558	0.002388	1.507	0.005129	0.233548
	unknown	413	5.38475,0	0.03902	0.017625	1.333	0.007485	2.21398
	Analyte 279	389	7.90407,0	0.032079	0.01015	1.163	0.031507	3.16061
	Carbobenzyloxy-L-leucine degr1	385	6.85536,0	0.026052	0.011111	1.28	0.011454	2.34477
	unknown	383	9.64872,0	2.79e-09	0.031161	1.903	0.009875	8.96e-08
	unknown	375	9.0094,0	0.040841	0.010689	1.848	0.000779	3.82097
	Analyte 732	358	12.3136,0	0.00095	0.00701	1.962	0.000761	0.135537
	1,5-Anhydroglucitol	357	8.66787,0	0.014394	0.006762	1.192	0.033221	2.1287
	unknown	355	6.39701,0	0.047308	0.011521	2.013	0.001333	4.10626
	Analyte 502	337	9.99533,0	0.013381	0.004996	1.41	0.022007	2.67844
	Analyte 132	329	6.29866,0	0.006331	0.002335	1.591	0.009419	2.71109
	Analyte 130	324	6.2895,0	0.019257	0.008852	1.509	0.008818	2.17549
	Sinapyl alcohol 1	319	11.7421,0	0.000577	0.003879	1.151	0.021607	0.148662
	Analyte 778	314	12.8193,0	0.000152	0.003789	1.023	0.007196	0.040203
	unknown	301	12.149,0	0.000509	0.007314	2.049	1.74e-06	0.069632
	Analyte 745	300	12.4537,0	0.002376	0.007624	1.514	0.007331	0.311639
	unknown	297	6.14854,0	0.070988	0.020182	1.606	0.027121	3.51733
	Analyte 746	293	12.4592,0	0.021909	0.000767	1.587	0.004072	28.5624
	unknown	289	8.495,0	0.009821	0.004803	1.077	0.038721	2.04497
	Analyte 87	286	5.83988,0	0.00296	0.001225	1.716	0.001898	2.4157
	unknown	278	5.26132,0	0.008973	0.004899	1.152	0.030152	1.83153
	Analyte 637	250	11.2664,0	0.002496	0.005943	1.498	0.009931	0.420023
	unknown	232	7.0934,0	2.79e-09	0.001934	1.709	0.003088	1.44e-06
	Analyte 747	230	12.4701,0	0.000397	0.001674	1.417	0.045609	0.236906
	N-Acetyl-L-glutamic acid 2	210	10.2391,0	4.96e-05	0.004729	1.721	0.009546	0.010484
	Analyte 609	210	11.0674,0	2.79e-09	1.27e-09	1.673	0.003905	2.19064
	Analyte 152	209	6.52352,0	0.011204	0.00492	1.438	0.007469	2.27718
	Analyte 648	207	11.3772,0	2.79e-09	0.001061	1.909	0.002444	2.63e-06
	Analyte 275	204	7.86042,0	0.008644	0.002338	1.649	0.005072	3.69782
	Analyte 143	203	6.42444,0	0.011755	0.00646	1.239	0.028525	1.81949
	Analyte 142	162	6.40729,0	0.003255	0.001458	1.438	0.012118	2.23312
	Analyte 14	0	5.06991,0	0.015088	0.006885	1.576	0.007063	2.19147
	Analyte 154	0	6.54391,0	0.014821	0.007101	1.291	0.021446	2.08698
	Analyte 20	0	5.10627,0	0.014779	0.007863	1.385	0.014609	1.87957
	Analyte 21	0	5.11657,0	0.009325	0.004346	1.384	0.021243	2.14551
	Analyte 245	0	7.53667,0	0.006384	0.002947	1.29	0.009754	2.16611
	Analyte 285	0	7.96609,0	0.025475	0.00925	1.141	0.022482	2.7542
	Analyte 321	0	8.3109,0	0.12571	0.051297	1.354	0.022248	2.45061
	Analyte 406	0	9.1459,0	0.059224	0.026086	1.214	0.033598	2.27034
	Analyte 491	0	9.92053,0	0.143426	0.258022	1.773	9.16e-06	0.555868
	Analyte 653	0	11.4339,0	0.050064	0.023293	1.083	0.038862	2.14933
